# Supplementary material for: Artificial intelligence–based technology for semi-automated segmentation of rectal cancer using high-resolution MRI
Source: PLoS One. 2022 Jun 17;17(6):e0269931. doi: 10.1371/journal.pone.0269931 (PMC9205476; doi:10.1371/journal.pone.0269931)
Supplement: S1 Dataset — (XLSX) [file pone.0269931.s001.xlsx]

## Sheet: Sheet1
No.	Group	Processing for pathological examination	Sex	Histology	Tumor diameter (mm)	Neoadjuvant treatment	MRI	Ground-truth pathological T staging	AI-predicted T staging	Dice similarity coefficients (mesorectum)	Dice similarity coefficients. (muscularis propria)	Dice similarity coefficients. (tumor)	Comparative model AI-predicted T staging
1	1	Circular	Female	tub	50	no	3-mm slice thickness	T3	≤T2	0.908799	0.930462	0.678366	T3≤
2	1	Circular	Female	tub	35	no	3-mm slice thickness	T3	T3≤	0.945877	0.964542	0.815526	T3≤
3	1	Circular	Male	tub	30	yes	3-mm slice thickness	T3	T3≤	0.921214	0.923659	0.808456	T3≤
4	1	Circular	Female	tub	40	yes	3-mm slice thickness	T3	T3≤	0.829944	0.775258	0.821908	≤T2
5	1	Circular	Male	tub	40	yes	3-mm slice thickness	T3	T3≤	0.909695	0.945691	0.801374	T3≤
6	1	Circular	Male	tub	50	yes	3-mm slice thickness	T3	T3≤	0.953705	0.956346	0.777511	T3≤
7	1	Circular	Male	tub	60	yes	3-mm slice thickness	T3	T3≤	0.949935	0.943921	0.79836	T3≤
8	1	Circular	Male	tub	50	no	3D	T3	T3≤	0.887627	0.974792	0.539325	T3≤
9	1	Circular	Male	tub	40	yes	3-mm slice thickness	T3	T3≤	0.901566	0.944555	0.759934	T3≤
10	1	Circular	Female	tub	35	yes	3-mm slice thickness	T2	≤T2	0.888184	0.882817	0.436659	≤T2
11	1	Circular	Female	tub	50	yes	3-mm slice thickness	T3	T3≤	0.893333	0.943285	0.776041	T3≤
12	1	Circular	Female	muc	30	yes	3-mm slice thickness	T3	T3≤	0.93129	0.917306	0.295312	≤T2
13	1	Circular	Male	tub	40	yes	3-mm slice thickness	T3	T3≤	0.933896	0.940711	0.807817	T3≤
14	1	Circular	Male	tub	50	yes	3-mm slice thickness	T3	T3≤	0.929778	0.893553	0.66437	T3≤
16	1	Circular	Male	tub	45	no	3-mm slice thickness	T3	T3≤	0.914341	0.903215	0.698885	T3≤
17	1	Circular	Female	tub	30	no	3-mm slice thickness	T2	T3≤	0.91302	0.881634	0.695071	T3≤
18	1	Circular	Male	tub	50	yes	3-mm slice thickness	T3	T3≤	0.913413	0.929918	0.722076	T3≤
19	1	Circular	Female	tub	35	yes	3-mm slice thickness	T3	T3≤	0.961853	0.943405	0.866038	T3≤
20	1	Circular	Female	tub	30	yes	3-mm slice thickness	T3	T3≤	0.854742	0.944878	0.598157	≤T2
21	1	Circular	Male	tub	40	yes	3-mm slice thickness	T3	T3≤	0.948988	0.964443	0.74363	T3≤
22	1	Circular	Male	tub	40	no	3-mm slice thickness	T3	≤T2	0.913539	0.926348	0.449959	≤T2
23	1	Circular	Female	tub	20	no	3-mm slice thickness	T2	≤T2	0.455597	0.503225	0.129912	T3≤
24	1	Circular	Female	tub	40	no	3D	T3	T3≤	0.858667	0.835691	0.740927	T3≤
25	1	Circular	Female	tub	50	yes	3-mm slice thickness	T3	T3≤	0.937744	0.9522	0.800978	T3≤
26	1	Circular	Male	muc	60	no	3-mm slice thickness	T3	T3≤	0.922472	0.93077	0.649498	T3≤
27	1	Circular	Female	tub	30	yes	3-mm slice thickness	T4	T3≤	0.907331	0.897187	0.736342	≤T2
28	1	Circular	Female	tub	40	no	3D	T3	T3≤	0.903657	0.866509	0.800337	T3≤
29	1	Circular	Female	tub	35	no	3D	T2	≤T2	0.912732	0.943059	0.794584	≤T2
30	1	Circular	Male	tub	40	yes	3-mm slice thickness	T3	T3≤	0.908188	0.936779	0.657481	T3≤
31	1	Circular	Male	tub	25	no	3-mm slice thickness	T2	T3≤	0.942753	0.977133	0.639319	≤T2
32	1	Circular	Female	tub	30	no	3D	T3	≤T2	0.881197	0.891277	0.660414	T3≤
33	1	Circular	Male	tub	25	yes	3-mm slice thickness	T3	T3≤	0.944256	0.938318	0.823213	T3≤
34	1	Circular	Male	tub	30	no	3D	T3	≤T2	0.907027	0.912745	0.27568	≤T2
35	1	Circular	Male	tub	30	no	3D	T3	T3≤	0.89106	0.842522	0.690085	T3≤
36	1	Circular	Male	muc	40	no	3D	T3	≤T2	0.95832	0.967963	0.577669	T3≤
37	1	Circular	Female	tub	20	no	3D	T3	T3≤	0.869766	0.840952	0.369743	≤T2
38	1	Circular	Male	tub	70	yes	3-mm slice thickness	T3	T3≤	0.953946	0.938198	0.754976	T3≤
39	1	Circular	Female	tub	25	yes	3-mm slice thickness	T4	T3≤	0.750185	0.756471	0.599205	T3≤
41	1	Circular	Female	tub	50	yes	3-mm slice thickness	T3	T3≤	0.901677	0.880492	0.725997	T3≤
42	1	Circular	Male	tub	50	yes	3-mm slice thickness	T2	T3≤	0.944852	0.961849	0.755164	≤T2
43	1	Circular	Male	tub	30	no	3-mm slice thickness	T2	≤T2	0.944255	0.949251	0.616704	≤T2
45	1	Circular	Female	tub	30	yes	3-mm slice thickness	T3	T3≤	0.861308	0.866255	0.567433	T3≤
46	1	Circular	Female	tub	50	yes	3-mm slice thickness	T2	T3≤	0.916954	0.951049	0.787799	≤T2
47	1	Circular	Male	tub	92	yes	3-mm slice thickness	T4	T3≤	0.925733	0.918575	0.817943	T3≤
48	1	Circular	Female	tub	60	yes	3-mm slice thickness	T4	T3≤	0.896232	0.899508	0.8004	T3≤
49	1	Circular	Female	tub	25	no	3D	T2	≤T2	0.856397	0.843663	0.516803	≤T2
50	1	Circular	Male	tub	35	yes	3-mm slice thickness	T3	T3≤	0.891122	0.79573	0.874855	T3≤
51	1	Circular	Male	tub	40	no	3D	T3	T3≤	0.93841	0.952325	0.77436	T3≤
52	1	Circular	Female	tub	20	yes	3-mm slice thickness	T3	≤T2	0.939952	0.962863	0.708619	T3≤
53	1	Circular	Female	tub	35	yes	3-mm slice thickness	T3	≤T2	0.86547	0.88216	0.666667	≤T2
56	1	Circular	Female	tub	40	no	3D	T4	≤T2	0.840579	0.853034	0	T3≤
57	1	Circular	Male	tub	70	yes	3D	T3	T3≤	0.954081	0.934331	0.772991	T3≤
58	1	Circular	Male	muc	30	no	3D	T2	≤T2	0.944436	0.961693	0.209576	≤T2
59	1	Circular	Male	tub	70	yes	3D	T3	T3≤	0.950914	0.954228	0.782243	T3≤
60	1	Circular	Male	tub	35	yes	3D	T3	T3≤	0.959103	0.943159	0.67943	T3≤
62	1	Circular	Male	tub	35	yes	3-mm slice thickness	T3	T3≤	0.93151	0.929748	0.655922	≤T2
63	1	Circular	Female	tub	30	no	3-mm slice thickness	T2	T3≤	0.934058	0.938026	0.616016	T3≤
64	1	Circular	Male	tub	20	no	3D	T3	≤T2	0.850471	0.864119	0.744242	≤T2
65	1	Circular	Male	tub	70	no	3D	T4	T3≤	0.911782	0.891839	0.800987	T3≤
68	1	Circular	Female	tub	40	yes	3D	T3	≤T2	0.850631	0.928753	0.819159	≤T2
69	1	Circular	Male	tub	20	no	3D	T3	≤T2	0.926847	0.937037	0.570007	≤T2
70	1	Circular	Male	tub	60	yes	3D	T4	T3≤	0.942279	0.92958	0.827591	T3≤
71	1	Circular	Male	tub	45	no	3D	T3	T3≤	0.933884	0.969531	0.837562	T3≤
72	1	Circular	Male	tub	40	no	3D	T3	T3≤	0.855663	0.931548	0.595891	T3≤
73	1	Circular	Female	tub	15	no	3D	T3	≤T2	0.974586	0.970248	0	≤T2
74	1	Circular	Female	tub	70	no	3D	T3	T3≤	0.93162	0.919506	0.719884	T3≤
75	1	Circular	Male	tub	50	no	3D	T2	≤T2	0.939089	0.960821	0.731088	≤T2
77	1	Circular	Female	tub	80	no	3D	T3	≤T2	0.952386	0.964445	0.866465	≤T2
78	1	Circular	Male	tub	20	no	3D	T2	≤T2	0.962481	0.973368	0.788125	≤T2
79	1	Circular	Female	tub	40	no	3D	T2	≤T2	0.902127	0.869087	0.856235	≤T2
81	1	Circular	Male	tub	45	no	3D	T2	T3≤	0.969605	0.961885	0.532649	T3≤
82	1	Circular	Male	tub	40	yes	3D	T3	≤T2	0.902567	0.861942	0	≤T2
83	1	Circular	Male	tub	30	yes	3D	T3	T3≤	0.950401	0.95219	0.86296	T3≤
84	1	Circular	Male	tub	25	no	3D	T2	≤T2	0.974304	0.974747	0.787768	≤T2
85	1	Circular	Female	tub	60	yes	3D	T3	T3≤	0.93712	0.957816	0.781736	T3≤
86	1	Circular	Female	tub	30	yes	3D	T3	T3≤	0.873804	0.878311	0.626442	T3≤
87	1	Circular	Male	tub	80	no	3D	T3	T3≤	0.868351	0.809004	0.682133	T3≤
88	1	Circular	Male	tub	65	no	3D	T3	T3≤	0.955933	0.96132	0.736967	T3≤
89	1	Circular	Male	tub	40	yes	3D	T3	T3≤	0.952597	0.962965	0.707806	T3≤
90	1	Circular	Male	tub	80	no	3D	T3	T3≤	0.941292	0.861487	0.486366	T3≤
91	1	Circular	Female	tub	30	no	3D	T2	≤T2	0.906816	0.953358	0	≤T2
92	1	Circular	Female	tub	50	no	3D	T3	≤T2	0.94255	0.960904	0.606327	T3≤
93	1	Circular	Male	tub	30	no	3D	T3	T3≤	0.935045	0.940889	0.649743	≤T2
94	1	Circular	Male	tub	50	yes	3D	T3	T3≤	0.909098	0.823768	0.818788	T3≤
95	1	Circular	Male	tub	30	yes	3D	T3	T3≤	0.913378	0.894517	0.745176	T3≤
96	1	Circular	Male	tub	40	no	3D	T3	T3≤	0.909355	0.954522	0.727463	T3≤
97	1	Circular	Male	tub	40	yes	3D	T3	T3≤	0.931296	0.940927	0.817079	T3≤
98	1	Circular	Male	tub	40	yes	3D	T3	≤T2	0.922489	0.969965	0.74742	T3≤
99	1	Circular	Female	tub	40	yes	3D	T2	T3≤	0.922892	0.934433	0.830767	T3≤
100	1	Circular	Male	muc	30	yes	3D	T3	≤T2	0.896527	0.929347	0.421047	≤T2
101	1	Circular	Female	tub	30	no	3D	T3	T3≤	0.814173	0.917765	0.614902	T3≤
102	1	Circular	Female	tub	30	no	3D	T2	T3≤	0.915891	0.943783	0.78559	T3≤
103	1	Circular	Female	tub	30	no	3D	T3	≤T2	0.793247	0.710213	0.612144	≤T2
104	1	Circular	Female	tub	100	yes	3D	T4	T3≤	0.891217	0.897055	0.563714	T3≤
105	1	Circular	Male	tub	3	no	3D	T2	≤T2	0.925907	0.887418	0.74441	≤T2
106	1	Circular	Male	tub	40	no	3D	T2	T3≤	0.930105	0.949996	0.818002	T3≤
107	1	Circular	Male	tub	30	yes	3D	T3	≤T2	0.925679	0.948681	0.493696	≤T2
108	1	Circular	Female	tub	30	no	3D	T2	≤T2	0.834033	0.879333	0.818488	≤T2
109	1	Circular	Female	tub	50	yes	3D	T3	T3≤	0.903183	0.908525	0.722607	T3≤
124	1	Circular	Female	tub	30	no	3-mm slice thickness	T4	T3≤	0.934757	0.934437	0.664484	T3≤
129	1	Circular	Male	tub	60	yes	3D	T3	T3≤	0.912818	0.876197	0.842016	T3≤
136	1	Circular	Female	tub	35	no	3D	T3	T3≤	0.94467	0.893826	0.732163	T3≤
137	1	Circular	Female	tub	50	yes	3D	T4	T3≤	0.934863	0.924063	0.687467	T3≤
2001	2	Open	Male	tub	20	no	3-mm slice thickness	T2	≤T2				≤T2
2002	2	Open	Female	tub	22	no	3-mm slice thickness	T3	≤T2				≤T2
2010	1	Open	Male	tub	70	yes	3-mm slice thickness	T4	T3≤	0.956127	0.951439	0.766171	T3≤
2011	2	Open	Male	tub	15	no	3-mm slice thickness	T2	≤T2				≤T2
2012	2	Open	Male	tub	30	no	3-mm slice thickness	T3	≤T2				T3≤
2013	2	Open	Female	tub	75	no	3-mm slice thickness	T3	T3≤				T3≤
2015	2	Open	Female	tub	60	no	3-mm slice thickness	T3	T3≤				T3≤
2022	1	Open	Male	tub	80	no	3-mm slice thickness	T4	≤T2	0.871158	0.851893	0.447205	T3≤
2026	2	Open	Female	tub	35	no	3-mm slice thickness	T3	T3≤				T3≤
2027	2	Open	Male	tub	25	no	3-mm slice thickness	T3	≤T2				≤T2
2030	2	Open	Male	tub	28	no	3-mm slice thickness	T3	≤T2				≤T2
2031	2	Open	Female	tub	60	no	3-mm slice thickness	T3	T3≤				T3≤
2034	2	Open	Female	tub	20	no	3-mm slice thickness	T2	≤T2				≤T2
2035	2	Open	Male	tub	45	no	3-mm slice thickness	T2	≤T2				≤T2
2036	2	Open	Female	tub	40	no	3-mm slice thickness	T3	T3≤				T3≤
2038	2	Open	Male	tub	20	no	3-mm slice thickness	T2	≤T2				≤T2
2042	2	Open	Female	tub	50	no	3-mm slice thickness	T3	T3≤				T3≤
2044	2	Open	Female	tub	13	no	3-mm slice thickness	T2	≤T2				≤T2
2047	2	Open	Male	tub	65	no	3-mm slice thickness	T3	T3≤				T3≤
2048	2	Open	Male	tub	45	no	3-mm slice thickness	T3	T3≤				T3≤
2053	2	Open	Female	tub	65	no	3-mm slice thickness	T3	T3≤				T3≤
2055	2	Open	Male	tub	50	no	3-mm slice thickness	T3	T3≤				≤T2
2056	2	Open	Male	tub	25	no	3-mm slice thickness	T2	≤T2				≤T2
2058	2	Open	Female	tub	40	no	3-mm slice thickness	T3	T3≤				≤T2
2059	2	Open	Male	tub	40	no	3-mm slice thickness	T3	T3≤				T3≤
2061	2	Open	Male	tub	35	no	3-mm slice thickness	T3	T3≤				T3≤
2062	2	Open	Male	tub	60	no	3-mm slice thickness	T3	T3≤				T3≤
2063	2	Open	Male	tub	40	no	3-mm slice thickness	T2	≤T2				≤T2
2064	2	Open	Male	tub	9	no	3-mm slice thickness	T2	≤T2				≤T2
2071	2	Open	Female	tub	15	no	3-mm slice thickness	T2	≤T2				≤T2
2072	2	Open	Male	tub	37	no	3-mm slice thickness	T2	≤T2				≤T2
2074	2	Open	Male	tub	25	no	3-mm slice thickness	T2	≤T2				≤T2
2077	2	Open	Female	tub	80	no	3-mm slice thickness	T3	T3≤				T3≤
2078	2	Open	Female	tub	30	no	3-mm slice thickness	T3	T3≤				T3≤
2079	2	Open	Female	tub	60	no	3-mm slice thickness	T3	T3≤				T3≤
2081	2	Open	Female	tub	40	no	3-mm slice thickness	T2	T3≤				T3≤
2083	2	Open	Female	tub	18	no	3-mm slice thickness	T2	≤T2				T3≤
2084	2	Open	Male	tub	40	no	3-mm slice thickness	T3	T3≤				T3≤
2086	2	Open	Female	tub	35	no	3-mm slice thickness	T3	T3≤				T3≤
2090	2	Open	Male	tub	45	no	3-mm slice thickness	T3	T3≤				T3≤
2091	2	Open	Male	tub	40	no	3-mm slice thickness	T3	T3≤				T3≤
2092	2	Open	Male	tub	10	no	3-mm slice thickness	T2	≤T2				≤T2
2094	2	Open	Male	tub	20	no	3-mm slice thickness	T3	T3≤				≤T2
2095	2	Open	Female	tub	30	no	3-mm slice thickness	T2	≤T2				T3≤
2097	2	Open	Female	tub	20	no	3-mm slice thickness	T2	≤T2				≤T2
2099	2	Open	Male	tub	55	no	3-mm slice thickness	T3	T3≤				T3≤
2100	2	Open	Male	tub	24	no	3-mm slice thickness	T2	≤T2				≤T2
2102	1	Open	Male	tub	35	yes	3-mm slice thickness	T4	T3≤	0.874512	0.852494	0.75429	T3≤
2103	2	Open	Female	tub	50	no	3-mm slice thickness	T3	T3≤				T3≤
2104	2	Open	Male	tub	35	no	3-mm slice thickness	T2	≤T2				T3≤
2105	2	Open	Male	tub	50	no	3-mm slice thickness	T3	T3≤				T3≤
2106	2	Open	Male	tub	25	no	3-mm slice thickness	T2	≤T2				≤T2
2108	1	Open	Male	tub	40	no	3-mm slice thickness	T2	≤T2		0.945787	0.893917	≤T2
2109	2	Open	Male	tub	10	no	3-mm slice thickness	T2	≤T2				≤T2
2110	2	Open	Male	tub	35	no	3-mm slice thickness	T2	≤T2				≤T2
2112	1	Open	Female	tub	25	no	3-mm slice thickness	T2	≤T2		0.844421	0.638189	≤T2
2113	1	Open	Male	tub	80	yes	3-mm slice thickness	T4	T3≤	0.82823	0.785967	0.863048	T3≤
2114	1	Open	Male	muc	25	no	3-mm slice thickness	T2	≤T2		0.960671	0.0397397	≤T2
2115	2	Open	Male	tub	25	no	3-mm slice thickness	T2	≤T2				≤T2
2117	1	Open	Female	tub	40	no	3-mm slice thickness	T2	T3≤	0.765757	0.746282	0.454106	T3≤
2118	2	Open	Male	tub	40	no	3-mm slice thickness	T3	≤T2				≤T2
2121	1	Open	Female	tub	20	no	3-mm slice thickness	T2	≤T2	0.722242	0.652275	0.52178	≤T2
2122	2	Open	Female	tub	35	no	3-mm slice thickness	T3	≤T2				≤T2
2124	1	Open	Male	tub	22	no	3-mm slice thickness	T2	≤T2	0.738171	0.695664	0	≤T2
2125	1	Open	Male	tub	28	no	3-mm slice thickness	T2	T3≤	0.928574	0.942554	0.591862	≤T2
2127	1	Open	Female	tub	85	no	3-mm slice thickness	T4	T3≤	0.920449	0.912786	0.84641	T3≤
2129	1	Open	Female	tub	55	no	3-mm slice thickness	T4	T3≤	0.928305	0.930427	0.846171	T3≤
2131	1	Open	Male	tub	55	no	3D	T2	T3≤	0.93728	0.942383	0.766905	T3≤
2134	2	Open	Male	tub	13	no	3D	T2	≤T2				≤T2
2136	1	Open	Female	tub	20	no	3D	T2	≤T2	0.941563	0.931038	0.789457	T3≤
2137	1	Open	Female	tub	77	no	3D	T2	T3≤		0.705137	0.741308	T3≤
2138	2	Open	Male	tub	18	no	3D	T2	≤T2				≤T2
2139	2	Open	Male	tub	20	no	3D	T3	≤T2				≤T2
2140	1	Open	Female	tub	17	no	3-mm slice thickness	T2	≤T2	0.831158	0.811397	0.512497	≤T2
2141	1	Open	Female	tub	35	no	3-mm slice thickness	T2	≤T2	0.85219	0.913863	0.799607	≤T2
2142	1	Open	Female	tub	100	no	3-mm slice thickness	T2	≤T2		0.861409	0.604616	≤T2
2143	2	Open	Female	tub	62	no	3-mm slice thickness	T2	≤T2				T3≤
2144	2	Open	Female	tub	24	no	3-mm slice thickness	T2	≤T2				T3≤
2145	1	Open	Female	tub	46	no	3-mm slice thickness	T2	≤T2		0.604631	0.71865	T3≤
2146	1	Open	Female	tub	73	no	3D	T2	≤T2		0.86336	0.826235	≤T2
2147	2	Open	Female	tub	13	no	3-mm slice thickness	T2	T3≤				≤T2
2148	1	Open	Male	tub	80	no	3-mm slice thickness	T2	T3≤		0.850992	0.347921	≤T2
2149	1	Open	Male	tub	80	no	3-mm slice thickness	T2	≤T2		0.949394	0.759941	≤T2
2150	1	Open	Male	tub	145	no	3-mm slice thickness	T2	≤T2		0.955663	0.13528	T3≤
2151	1	Open	Male	tub	21	no	3-mm slice thickness	T2	T3≤	0.875632	0.86817	0.355352	≤T2
2152	1	Open	Male	tub	70	no	3D	T2	≤T2		0.931072	0.872101	≤T2
2153	1	Open	Male	tub	45	no	3-mm slice thickness	T2	T3≤		0.945413	0.86788	≤T2
2154	1	Open	Male	tub	70	no	3D	T2	≤T2		0.961906	0.848321	≤T2
2155	1	Open	Male	tub	62	no	3D	T2	≤T2		0.954362	0.759655	T3≤
2156	2	Open	Male	tub	16	no	3D	T2	≤T2				≤T2
2157	2	Open	Male	tub	18	no	3-mm slice thickness	T2	≤T2				≤T2
2158	2	Open	Male	tub	25	no	3-mm slice thickness	T2	≤T2				≤T2
2159	1	Open	Female	tub	15	no	3-mm slice thickness	T2	≤T2	0.930239	0.931598	0.317324	≤T2
2160	1	Open	Male	tub	30	no	3-mm slice thickness	T2	≤T2		0.970977	0.904222	≤T2
2161	2	Open	Female	tub	35	no	3D	T2	T3≤				≤T2
2162	1	Open	Male	tub	12	no	3D	T2	≤T2		0.485376	0	≤T2
2163	2	Open	Female	tub	20	no	3D	T2	≤T2				≤T2
2164	2	Open	Male	tub	10	no	3-mm slice thickness	T2	≤T2				≤T2
